# Supplementary material for: Acupuncture for chronic urticaria: a systematic review and meta-analysis with trial sequential analysis
Source: Front Neurol. 2026 Jan 21;16:1650418. doi: 10.3389/fneur.2025.1650418 (PMC12867926; doi:10.3389/fneur.2025.1650418)
Supplement: Supplementary File S2 — STRICTA (XLSX). [file Supplementary_file_2.xlsx]

## Sheet: Sheet2
Study ID (Author, Year)	Acupuncture Rationale (Style; Point Selection Rationale)	Acupoints Used (Unilateral/Bilateral)	Needling Details (Depth, Stimulation, Response Sought, Retention Time)	Treatment Regimen (Frequency, Duration, Sessions)	Other Components (e.g., Moxa, Electroacupuncture)	Practitioner Background (Qualification, Experience)	​Control Type​	Control Intervention Description
Nan Ge 2024	​Based on Shen Ying Jing for treating urticaria, specifically for wind-heat type. Points selected for their functions in dispelling wind, clearing heat, and regulating qi and blood.​​	LI11, LI15, LI10 (bilateral)	Needle specification: 0.30mm × 40mm; Depth: 1-1.3 cun; ​Deqi sought; Manual stimulation (first reducing then reinforcing technique); 30 min retention with intermittent stimulation every 10 min	5 sessions/week (with 2 days rest after 5 consecutive days) for 4 weeks (20 sessions total)	None	Registered Chinese medicine practitioners with clinical experience	WM	Oral cetirizine hydrochloride tablet (10 mg once daily for 4 weeks)
Lu Cao 2024	​Principle: Harmonizing nutrient and defense systems, clearing wind, and regulating blood. Selected points based on their functions in dispelling wind, clearing heat, nourishing blood, strengthening the spleen and stomach, and regulating the mind.​​	LI11, SP10, ST36, SP6, ST25, CV12, HT7 (bilateral)	Needle specification: 0.25mm × 40mm; Depth adjusted to standard permissible layers; ​Deqi sought; Manual stimulation (even reinforcing-reducing method); 30 min retention with intermittent stimulation every 10 min	5 sessions/week for first 2 weeks, then 3 sessions/week for next 2 weeks (16 sessions total over 4 weeks)	None	Registered Chinese medicine practitioners with clinical experience; implied licensed acupuncturists conducting the study	WM	Oral desloratadine citratedisodium tablet (8.8 mg once daily for 4 weeks)
Yunzhou Shi 2023	​Fixed prescription of acupoints​	GV20, GV24, LI11, CV12, ST25, SP10, ST36, SP6 (bilateral)	Depth adjusted to standard permissible layers; ​Deqi sought; Manual stimulation (even reinforcing-reducing method); 30 min retention with intermittent stimulation every 10 min	5 sessions/week for 2 weeks (10 sessions total)	None	Registered Chinese medicine practitioners with ≥5 years clinical experience	SA	Sham acupuncture at non-acupoints, depth 1–3 mm, no manipulation, no ​Deqi sought​
Wenna Shu 2023	​Syndrome differentiation (wind-cold exterior syndrome)​​	LI11, SP6, LI4, SP10, BL17, BL12, BL13 (bilateral)	Depth not specified; ​Deqi sought; Manual stimulation (even method); Warm needling with moxa on needle handle; retention until moxa burns out	5 sessions/week for 3 weeks (15 sessions total)	Warm needling (moxa on needle)	Not specified	WM	Oral levocetirizine hydrochloride capsule (5 mg daily for 3 weeks)
Shengyuan Qu 2023	​Fixed prescription of acupoints​	HT7, PC6, LI4, LI11, ST36, SP6 (bilateral)	Depth: Shenmen 0.3-0.5 cun, other points 1-1.5 cun; Manual stimulation (even reinforcing-reducing method); ​Deqi sought; Retention time 30 min	3 sessions/week for 4 weeks (12 sessions total)	None	Registered Chinese medicine practitioners with clinical experience; implied licensed acupuncturists	SA	Sham acupuncture using blunt needles at same points, no penetration, no manipulation, no ​Deqi sought​
Hui Zheng 2023	​Fixed prescription of acupoints​	LI11, SP10, ST36, ST25, SP6, HT7, CV12 (bilateral)	Depth until ​Deqi​ achieved; Manual stimulation; 30 min retention	10 sessions in first 2 weeks, 6 sessions in next 2 weeks (16 sessions total)	None	Not specified in detail; acupuncturists trained and experienced	SA, WC	Control Group 1 (Sham): Non-penetrating sham acupuncture at non-acupoints using Park sham device; no ​Deqi sought. Control Group 2 (Wait): No active treatment during the same period.
Zhongxun Wang 2021	​Mind-regulating acupuncture​	GB20, CV12, ST25, CV4, LI11, SP10, ST36, SP6, ear points (Heart, Lung, Shenmen) (bilateral)	Depth not specified; ​Deqi sought; Manual stimulation; 30 min retention	3 sessions/week for 4 weeks (12 sessions total)	None	Not specified	WM	Oral cetirizine hydrochloride tablet (10 mg daily for 4 weeks)
Xianjun Xiao 2021	​Standardized formula based on the concept of regulating Qi and blood, harmonizing the Zang-Fu, and relieving itching; selected based on national standard GB/T 12346-2006 acupoint locations.​​	LI11, HT7, ST25, SP10, ST36, SP6 (bilateral); CV12(single)	Disposable sterile filiform needles (0.30 mm × 25–40 mm); insertion depth 0.3–1.5 cun depending on point. ​Deqi​ sensation required; manual stimulation with lifting-thrusting at 60–90 times/min, 3–5 mm amplitude; ​even reinforcing-reducing method; needles retained for 30 min with two manipulations every 10 min.	4-week treatment period: Weeks 1–2, 5 sessions/week (once daily, 2 rest days); Weeks 3–4, 3 sessions/week (every other day, 2 rest days); total of 16 sessions. Follow-up period of 4 weeks; overall observation 9 weeks.	None	Licensed acupuncturists with at least 5 years of clinical experience; all operators underwent standardized training and passed qualification tests before participation.	SA, WC	Control Group 1 (Sham): Park Sham Device with retractable blunt needles at seven non-acupoints located on non-meridian sites (e.g., 1 cun lateral to ST25, 3 cun above lateral malleolus between Stomach and Gallbladder meridians); no skin penetration, needles left in place for 30 minutes without stimulation. Control Group 2 (Wait): No active treatment during the same period.
Lu Wang 2021	​Principle: Harmonizing nutrient and defense systems, clearing wind, and regulating blood. Selected points based on their functions in dispelling wind, clearing heat, nourishing blood, strengthening the spleen and stomach, and regulating the mind.​​	LI11, SP10, ST36, ST25, CV12, HT7, SP6 (bilateral)	Needle specification: 0.25mm × 40mm. After needle insertion, ​even reinforcing-reducing method​ was applied to achieve ​Deqi. Needles were retained for 30 minutes, with manipulation repeated every 10 minutes (twice during retention) to maintain the ​Deqi​ sensation.	Weeks 1-2: 5 sessions/week; Weeks 3-4: 3 sessions/week (every other day). Total treatment duration: 4 weeks. Total sessions: 16.	None	Registered Chinese medicine practitioners, trained and experienced acupuncturists.	SA, WC	Control Group 1 (Sham): Non-penetrating sham acupuncture at non-acupoints using Park Sham Device (PSD) with retractable blunt needles. No skin penetration, no manipulation, no ​Deqi sought. Same treatment regimen (16 sessions over 4 weeks). Control Group 2 (Wait): Wait-list control. No treatment during the 8-week observation period. Received the same acupuncture regimen as the observation group a…
Leixiao Zhang 2021	​Fixed prescription of acupoints​	HT7, LI11, ST25, SP10, ST36, SP6 (bilateral); CV12 (unilateral)	Needle specification: 0.25mm × 40mm. After needle insertion, ​even reinforcing-reducing method​ was applied to achieve ​Deqi. Needles were retained for 30 minutes, with manipulation repeated every 10 minutes (twice during retention) to maintain the ​Deqi​ sensation. Depth: Quchi, Xuehai, Zusanli, Sanyinjiao: 1.0-1.5 cun; Tianshu: 1.0-1.5 cun; Zhongwan: 0.5-1.0 cun; Shenmen: 0.3-0.5 cun.	Weeks 1-2: 5 sessions/week; Weeks 3-4: 3 sessions/week (every other day). Total treatment duration: 4 weeks. Total sessions: 16.	None	Registered Chinese medicine practitioners with ≥5 years of experience, trained and experienced acupuncturists.	SA, WC	Control Group 1 (Sham): Non-penetrating sham acupuncture at non-acupoints using Park Sham Device (PSD) with retractable blunt needles. No skin penetration, no manipulation, no ​Deqi sought. Same treatment regimen (16 sessions over 4 weeks). Control Group 2 (Wait): Wait-list control. No treatment during the 4-week observation period.
Wenyin Wu 2020	​​"Six Points for Treating Wind" selected for their specific wind-expelling properties, based on the principle of dispelling wind and harmonizing nutrient and defense systems​	GB20, BL12, DU16, SI12, SJ17, GB31 (bilateral)	Depth 10–20 mm; ​Deqi sought; Manual stimulation (reducing method); 20 min retention	5 sessions/week for 8 weeks (40 sessions total)	None	Not specified	WM	Oral loratadine tablet (10 mg daily for 8 weeks)
Haiyan Gu 2020	​Fixed prescription "Zhi Feng Liu Xue" with reinforcing-reducing method​	GB20, BL12, DU16, SI12, SJ17, GB31 (bilateral)	0.25mm × 40mm needles; Depth not explicitly stated but needles of 40mm length were used; Complex reinforcing-reducing manipulation technique (Yangzhongyinyin method) involving triple-layer insertion (Heaven, Human, Earth) with specific tonifying and reducing techniques; Needle retention time not explicitly stated	5 sessions/week for 6 weeks (30 sessions total)	None	Not specified	WM	Oral loratadine tablet (10 mg daily for 6 weeks)
Gu 2019 (Jianyu, Yangxi)	​Jianyu and Yangxi points selected from Yangming meridian for their wind-expelling and heat-clearing properties​	LI15, LI5 (bilateral)	0.30mm×40mm needles; Depth: 1 cun initial insertion, then adjusted; Complex reinforcing-reducing manipulation (Yinzhongyinyang method) with specific techniques; 20 min retention; needle manipulation every 10 min	Treatment duration 8 weeks (frequency not explicitly stated, likely similar to other studies)	None	Not specified in detail; implied licensed TCM practitioners	WM	Oral loratadine 10 mg once daily for 8 weeks
Gu 2019 (Shen Ying Jing)	​Three points from "Shen Ying Jing" (Quchi, Jianyu, Shousanli) selected based on classical text for chronic urticaria treatment​	LI11, LI15, LI10 (bilateral)	0.30mm×40mm needles; Depth: 1 cun initial insertion, then adjusted; Complex reinforcing-reducing manipulation (Yangzhongyinyin method) with specific tonifying and reducing techniques; 20 min retention; needle manipulation every 10 min	5 sessions/week for 6 weeks (30 sessions total)	None	Not specified in detail; implied licensed TCM practitioners	WM	Oral loratadine 10 mg once daily for 6 weeks
Zhang 2019	​​"Six Points for Treating Wind" selected for their specific wind-expelling properties, based on the principle of dispelling wind and harmonizing nutrient and defense systems​	GB20, BL12, DU16, GB31, SJ17, SI12 (bilateral)	0.25mm × 40mm needles; Depth not explicitly stated but needles of 40mm length were used; Complex reinforcing-reducing manipulation technique (Yangzhongyinyin method) involving triple-layer insertion (Heaven, Human, Earth) with specific tonifying and reducing techniques; Needle retention time not explicitly stated	5 sessions/week for 6 weeks (30 sessions total)	None	Not specified in detail; implied licensed TCM practitioners	WM	Oral loratadine 10 mg once daily for 6 weeks
Anqi Dai 2014	​Principle: "Treating wind by treating blood, blood circulation eliminates wind". Treatment aimed at nourishing blood, dispelling wind, strengthening the spleen and stomach, and regulating nutrient and defense systems for the pattern of Blood Deficiency and Wind-Dryness.​​	LI11, SP10, ST36, ST25, CV17 (bilateral)	Depth: 20-35 mm; ​Deqi sought; Manual stimulation (even reinforcing-reducing method​ for LI11, SP10; reinforcing method for ST36, ST25); Retention time: Time for 2 cones of moxa to burn out (approx. 20-30 min). Warm needling was applied to ST36 and ST25.	3 sessions/week for 3 weeks (9 sessions total). Interval of at least 1 day between sessions.	Warm needling (moxa on needle handle) applied to Zusanli (ST36) and Tianshu (ST25). 2 cones of moxa per point per session.	Not specified in detail; implied to be qualified acupuncturists conducting the clinical research.	WM	Oral Loratadine 10 mg once daily for 3 weeks.
Jing Liang 2013	​​"Blood-clearing and Anti-allergy Therapy" (BCA₂T) based on "treating wind by treating blood, blood circulation eliminates wind" principle​	LI11, SJ5, LI4, ST36, SP10, SP6, LR3 (bilateral)	10–40 mm depth; ​Deqi sought; Manual stimulation (even reinforcing-reducing method); 30 min retention; electroacupuncture applied to Quchi–Waiguan and Xuehai–Zusanli pairs with dense-disperse wave	2 sessions/week for 8 weeks (16 sessions total)	Electroacupuncture (dense-disperse wave) applied to two pairs of points	Not specified in detail; implied licensed TCM practitioners	WM	Oral loratadine 10 mg once daily for 8 weeks
Hong Gao 2009	​Therapy using the thick needle threading method at Shendao point (GV 11); Single point selection​	DU11	Using a 75 mm long, 0.4 mm diameter acupuncture needle, a swift insertion was performed at a 30-degree angle, advancing the needle to a subcutaneous depth of approximately 70 mm;Depth: 70 mm; No ​Deqi​ mentioned; Thick needle (0.4 mm diameter); Retention: 4 hours	5 sessions/week for 2 weeks (10 sessions total)	None	Not specified	WM	Oral levocetirizine hydrochloride tablet (5 mg daily for 2 weeks;5 mg every other day for 2 weeks;5 mg every three days for 2 weeks;total 6 weeks)
